# Supplementary material for: The Uremic Toxin Homocysteine Exacerbates the Brain Inflammation Induced by Renal Ischemia-Reperfusion in Mice
Source: Biomedicines. 2022 Nov 25;10(12):3048. doi: 10.3390/biomedicines10123048 (PMC9775228; doi:10.3390/biomedicines10123048)
Supplement: Supplementary file 1 [file biomedicines-10-03048-s001.zip]

Archive with 1 entries (1 files):
- biomedicines-1998340-supplementary.pdf
